# Supplementary material for: Molecular and Phenotypic Characterization of Escherichia coli Associated with Granulomatous Colitis of Boxer Dogs
Source: Antibiotics (Basel). 2020 Aug 25;9(9):540. doi: 10.3390/antibiotics9090540 (PMC7559917; doi:10.3390/antibiotics9090540)
Supplement: Supplementary file 1 [file antibiotics-09-00540-s001.zip]

Archive with 1 entries (1 files):
- antibiotics-906628-supplementary.xls
