# Supplementary material for: Molecular and Phenotypic Characterization of Escherichia coli Associated with Granulomatous Colitis of Boxer Dogs
Source: Antibiotics (Basel). 2020 Aug 25;9(9):540. doi: 10.3390/antibiotics9090540 (PMC7559917; doi:10.3390/antibiotics9090540)
Supplement: Supplementary file 1 [file antibiotics-09-00540-s001.zip › antibiotics-906628-supplementary.xls]

## Sheet: Table S1
Table S1: Characteristics of E. coli strains with pathogen associated O2, O4, O6 and O83 serotypes
Strain ID	Source	Phylogroup		Serotype			Virulence Genes																											MLST
				O	H		lpfA141	lpfA154	afaBC	papC	sfaDE	focG	fyuA	chuA	aer	GSP	VIRB	hcp	cnf1	stA	stB	Stx1	Stx2	pduC	ratA	PmtI	colV	kpsMII	iss	malX	ibeA	eae		aspC.clpx.fadD. icdA.lysP.mdh. uidA	ST7:CG	Class
HC 3-10	HCB	B2		2	6,41						+		+	+			+								+		+	+		+				87.87.*.74.4.11.*	N:0	-
GC 5-2	GC	B2		4	31		+			+	+	+	+	+					+						+					+	+			21.7.163.37.17.35.103	692:43	STEC
GC 16-3	GC	B2		4	5					+	+		+	+					+						+		+	+		+				ND	ND	ND
HC 3-7	HCB	B2		4	56					+	+	+	+	+			+		+						+		+			+				28.33.31.36.4.36.25	28:38	UTI 1
HC 5-1	HCH	B2		4	56					+	+		+	+		+			+						+		+			+				28.33.31.36.4.36.25	28:38	UTI 1
HC 5-6	HCH	B2		4	56			+		+	+		+	+		+	+	+	+						+	+	+			+				28.33.31.36.4.36.25	28:38	UTI 1
HC 8-2	HCB	B2		4	56					+	+	+	+	+			+		+						+		+			+				28.33.31.36.4.36.25	28:38	UTI 1
HC 9-4	HCB	B2		4	56					+	+	+	+	+			+		+						+		+			+				28.33.31.36.4.36.25	28:38	UTI 1
HC 11-5	HCH	B2		4	56					+	+		+	+			+		+						+		+	+		+				28.33.31.36.4.36.25	28:38	UTI 1
HC 12-4	HCB	B2		4	56					+	+	+	+	+			+		+						+		+			+				28.33.31.36.4.36.25	28:38	UTI 1
HC 17-7	HP	B2		4	56					+	+		+	+		+	+		+						+		+	+		+				28.33.31.36.4.36.25	28:38	UTI 1
HC 2-6	HCB	B2		6	31					+			+	+		+	+		+						+		+	+		+				21.7.32.37.4.35.37	31:47	-
HC 12-8	HCB	B2		6	31					+	+		+	+		+	+		+						+		+	+		+				76.7.32.37.4.35.37	287:47	-
HC 1-9	HCB	B2		83	31		+			+	+	+	+	+		+	+		+					+	+		+	+		+	+			21.7.163.37.17.35.103	692:43	STEC 4
HC 4-4	HCB	B2		83	31		+						+	+		+	+							+	+		+	+		+	+			21.*.163.37.17.35.103	N:0	-
HC 15-2	HP	B2		83	27		+						+	+		+	+							+	+		+	+		+				*.33.31.8.17.11.*	N:0	-
